# Supplementary material for: ﻿Three new species of Grandilithus Liu & Li, 2022 (Araneae, Phrurolithidae) from southern China
Source: Zookeys. 2023 Nov 7;1183:205–17. doi: 10.3897/zookeys.1183.113075 (PMC10646755; doi:10.3897/zookeys.1183.113075)
Supplement: XML Treatment for Grandilithus [file zookeys.1183.113075-treatment1.xml]

<!DOCTYPE tp:taxon-treatment
  PUBLIC "-//TaxonX//DTD Taxonomic Treatment Publishing DTD v0 20100105//EN" "tax-treatment-NSO.dtd">
<tp:taxon-treatment xmlns:tp="http://www.plazi.org/taxpub"><tp:treatment-meta><kwd-group><label>Taxon classification</label><kwd>
              <named-content content-type="kingdom">Animalia</named-content>
            </kwd><kwd>
              <named-content content-type="order">Araneae</named-content>
            </kwd><kwd>
              <named-content content-type="family">Phrurolithidae</named-content>
            </kwd></kwd-group><mixed-citation publication-type="journal"><person-group><name><surname>Xu</surname><given-names>Mengjiao</given-names></name><name><surname>Mu</surname><given-names>Yannan</given-names></name><name><surname>Zhang</surname><given-names>Chao</given-names></name><name><surname>Zhang</surname><given-names>Feng</given-names></name></person-group><article-title>﻿Three new species of <italic><tp:taxon-name><tp:taxon-name-part taxon-name-part-type="genus" reg="Grandilithus">Grandilithus</tp:taxon-name-part></tp:taxon-name></italic> Liu &amp; Li, 2022 (<tp:taxon-name><tp:taxon-name-part taxon-name-part-type="order">Araneae</tp:taxon-name-part></tp:taxon-name>, <tp:taxon-name><tp:taxon-name-part taxon-name-part-type="family">Phrurolithidae</tp:taxon-name-part></tp:taxon-name>) from southern China</article-title><source>Zookeys</source><day>07</day><month>11</month><year>2023</year><volume>1183</volume><fpage>205</fpage><lpage>217</lpage><pub-id pub-id-type="doi">10.3897/zookeys.1183.113075</pub-id></mixed-citation></tp:treatment-meta><tp:nomenclature><label>﻿Genus</label><tp:taxon-name>
            <object-id xmlns:xlink="http://www.w3.org/1999/xlink" content-type="arpha" xlink:type="simple">2B15B68A-50BE-583C-8B87-68B9A6D23C88</object-id>
            <tp:taxon-name-part taxon-name-part-type="genus" reg="Grandilithus">Grandilithus</tp:taxon-name-part>
          </tp:taxon-name><tp:taxon-authority>Liu &amp; Li, 2022</tp:taxon-authority></tp:nomenclature><tp:treatment-sec sec-type="type species" id="SECID0EXEAC"><title>Type species.</title><p><italic><tp:taxon-name><tp:taxon-name-part taxon-name-part-type="genus" reg="Grandilithus">Grandilithus</tp:taxon-name-part><tp:taxon-name-part taxon-name-part-type="species" reg="anyuan">anyuan</tp:taxon-name-part></tp:taxon-name></italic> Liu &amp; Li, 2022.</p></tp:treatment-sec></tp:taxon-treatment>
