# Supplementary material for: ﻿Three new species of Grandilithus Liu & Li, 2022 (Araneae, Phrurolithidae) from southern China
Source: Zookeys. 2023 Nov 7;1183:205–17. doi: 10.3897/zookeys.1183.113075 (PMC10646755; doi:10.3897/zookeys.1183.113075)
Supplement: XML Treatment for Grandilithus chongzuo [file zookeys.1183.113075-treatment2.xml]

<!DOCTYPE tp:taxon-treatment
  PUBLIC "-//TaxonX//DTD Taxonomic Treatment Publishing DTD v0 20100105//EN" "tax-treatment-NSO.dtd">
<tp:taxon-treatment xmlns:tp="http://www.plazi.org/taxpub"><tp:treatment-meta><kwd-group><label>Taxon classification</label><kwd>
              <named-content content-type="kingdom">Animalia</named-content>
            </kwd><kwd>
              <named-content content-type="order">Araneae</named-content>
            </kwd><kwd>
              <named-content content-type="family">Phrurolithidae</named-content>
            </kwd></kwd-group><mixed-citation publication-type="journal"><person-group><name><surname>Xu</surname><given-names>Mengjiao</given-names></name><name><surname>Mu</surname><given-names>Yannan</given-names></name><name><surname>Zhang</surname><given-names>Chao</given-names></name><name><surname>Zhang</surname><given-names>Feng</given-names></name></person-group><article-title>﻿Three new species of <italic><tp:taxon-name><tp:taxon-name-part taxon-name-part-type="genus" reg="Grandilithus">Grandilithus</tp:taxon-name-part></tp:taxon-name></italic> Liu &amp; Li, 2022 (<tp:taxon-name><tp:taxon-name-part taxon-name-part-type="order">Araneae</tp:taxon-name-part></tp:taxon-name>, <tp:taxon-name><tp:taxon-name-part taxon-name-part-type="family">Phrurolithidae</tp:taxon-name-part></tp:taxon-name>) from southern China</article-title><source>Zookeys</source><day>07</day><month>11</month><year>2023</year><volume>1183</volume><fpage>205</fpage><lpage>217</lpage><pub-id pub-id-type="doi">10.3897/zookeys.1183.113075</pub-id></mixed-citation></tp:treatment-meta><tp:nomenclature><label>﻿</label><tp:taxon-name>
            <object-id xmlns:xlink="http://www.w3.org/1999/xlink" content-type="arpha" xlink:type="simple">E4CFEE91-141C-564B-B0C4-4E40D69086CE</object-id>
            <tp:taxon-name-part taxon-name-part-type="genus" reg="Grandilithus">Grandilithus</tp:taxon-name-part>
            <tp:taxon-name-part taxon-name-part-type="species" reg="chongzuo">chongzuo</tp:taxon-name-part>
            <object-id xmlns:xlink="http://www.w3.org/1999/xlink" content-type="zoobank" xlink:type="simple">https://zoobank.org/DAFF490C-B867-47EB-95B2-7A8A19381A3F</object-id>
          </tp:taxon-name><tp:taxon-status xmlns:xlink="http://www.w3.org/1999/xlink" xlink:type="simple">sp. nov.</tp:taxon-status><xref ref-type="fig" rid="F1">Figs 1</xref><xref ref-type="fig" rid="F2">, 2 Chinese name: 崇左大斑蛛</xref></tp:nomenclature><tp:treatment-sec sec-type="type material" id="SECID0E1GAC"><title>Type material.</title><p><bold><italic>Holotype</italic></bold> ♂ (GXCZ-16-46): China: Pairu Village, Zuozhou Town, Chongzuo City, Guangxi Zhuang Autonomous Region (<named-content xmlns:xlink="http://www.w3.org/1999/xlink" content-type="dwc:verbatimCoordinates" xlink:type="simple"><named-content content-type="geo-json" specific-use="{&#34;type&#34;:&#34;Point&#34;,&#34;coordinates&#34;:[107.422667,22.573333]}" id="NCID0EIHAC" xlink:type="simple">22°34.40'N, 107°25.36'E</named-content></named-content>; 203 m a.s.l.), 4 November 2016, leg. Guiqiang Huang. <bold><italic>Paratype</italic></bold>: 2♀, with same data as holotype.</p><fig id="F1" position="float" orientation="portrait"><object-id xmlns:xlink="http://www.w3.org/1999/xlink" content-type="doi" xlink:type="simple">10.3897/zookeys.1183.113075.figure1</object-id><object-id xmlns:xlink="http://www.w3.org/1999/xlink" content-type="arpha" xlink:type="simple">329C2A27-2E73-5829-AD12-A4A69697625C</object-id><label>Figure 1.</label><caption><p>Habitus of <italic><tp:taxon-name><tp:taxon-name-part taxon-name-part-type="genus" reg="Grandilithus">Grandilithus</tp:taxon-name-part><tp:taxon-name-part taxon-name-part-type="species" reg="chongzuo">chongzuo</tp:taxon-name-part></tp:taxon-name></italic> sp. nov. <bold>A</bold> male holotype, dorsal view <bold>B</bold> same, ventral view <bold>C</bold> female paratype, dorsal view <bold>D</bold> same, ventral view.</p></caption><graphic xmlns:xlink="http://www.w3.org/1999/xlink" xlink:href="zookeys-1183-205_article-113075__-g001.jpg" position="float" orientation="portrait" xlink:type="simple" id="oo_932446.jpg"><uri content-type="original_file" xlink:type="simple">https://binary.pensoft.net/fig/932446</uri></graphic></fig></tp:treatment-sec><tp:treatment-sec sec-type="etymology" id="SECID0EQIAC"><title>Etymology.</title><p>The specific epithet refers to the type locality.</p></tp:treatment-sec><tp:treatment-sec sec-type="diagnosis" id="SECID0EVIAC"><title>Diagnosis.</title><p>This species resembles <italic><tp:taxon-name><tp:taxon-name-part taxon-name-part-type="genus" reg="Grandilithus">G.</tp:taxon-name-part><tp:taxon-name-part taxon-name-part-type="species" reg="nonggang">nonggang</tp:taxon-name-part></tp:taxon-name></italic> (Liu, Xu, Xiao, Yin &amp; Peng, 2019) in having a similarly shaped embolus and sperm duct, but can be recognized by: 1) the long RTA, with thin base and coracoid-shaped tip (vs RTA short, base wide, cf. Fig. <xref ref-type="fig" rid="F2">2B–D</xref> with fig. 11B–D in <xref ref-type="bibr" rid="B4">Liu et al. 2019</xref>); 2) the oval tegulum and the slightly curved tegular apophysis without an expanded tip (vs tegulum nearly circular, tegular apophysis straight with an expanded tip, cf. Fig. <xref ref-type="fig" rid="F2">2B–D</xref> with fig. 11C in <xref ref-type="bibr" rid="B4">Liu et al. 2019</xref>); 3) the short copulatory duct (vs long, cf. Fig. <xref ref-type="fig" rid="F2">2E, F</xref> with fig. 12B, C in <xref ref-type="bibr" rid="B4">Liu et al. 2019</xref>); 4) the small, thin glandular appendage (vs thick, cf. Fig. <xref ref-type="fig" rid="F2">2E, F</xref> with fig. 12B, C in <xref ref-type="bibr" rid="B4">Liu et al. 2019</xref>); and 5) the small spermathecae, with thin connecting tubes (vs connecting tubes strong and thick, spermathecae large, cf. Fig. <xref ref-type="fig" rid="F2">2E, F</xref> with fig. 12B, C in <xref ref-type="bibr" rid="B4">Liu et al. 2019</xref>).</p><fig id="F2" position="float" orientation="portrait"><object-id xmlns:xlink="http://www.w3.org/1999/xlink" content-type="doi" xlink:type="simple">10.3897/zookeys.1183.113075.figure2</object-id><object-id xmlns:xlink="http://www.w3.org/1999/xlink" content-type="arpha" xlink:type="simple">A7E0D845-6B28-59FA-BCE5-6608442A0645</object-id><label>Figure 2.</label><caption><p>Copulatory organs of <italic><tp:taxon-name><tp:taxon-name-part taxon-name-part-type="genus" reg="Grandilithus">Grandilithus</tp:taxon-name-part><tp:taxon-name-part taxon-name-part-type="species" reg="chongzuo">chongzuo</tp:taxon-name-part></tp:taxon-name></italic> sp. nov. <bold>A</bold> male left palp, prolateral view <bold>B</bold> same, retrolateral view <bold>C</bold> same, ventral view <bold>D</bold> same, dorsal view <bold>E</bold> epigyne, ventral view <bold>F</bold> same, dorsal view. Abbreviations: B—bursa; CD—copulatory duct; CO—copulatory opening; CT—connecting tube; E—embolus; FA—femoral apophysis; FD—fertilization duct; GA—glandular appendage; MS—median septum; RTA—retrolateral tibial apophysis; S—spermatheca; SD—sperm duct; TA—tegular apophysis; Tu—tubercle.</p></caption><graphic xmlns:xlink="http://www.w3.org/1999/xlink" xlink:href="zookeys-1183-205_article-113075__-g002.jpg" position="float" orientation="portrait" xlink:type="simple" id="oo_932447.jpg"><uri content-type="original_file" xlink:type="simple">https://binary.pensoft.net/fig/932447</uri></graphic></fig></tp:treatment-sec><tp:treatment-sec sec-type="description" id="SECID0ESLAC"><title>Description.</title><p><bold>Male (holotype)</bold>: total length 3.27, carapace 1.56 long, 1.34 wide; abdomen 1.71 long, 1.00 wide. Eye sizes and interdistances: <abbrev xmlns:xlink="http://www.w3.org/1999/xlink" xlink:title="anterior median eye" id="ABBRID0E1LAC" xlink:type="simple">AME</abbrev> 0.14, <abbrev xmlns:xlink="http://www.w3.org/1999/xlink" xlink:title="anterior lateral eye" id="ABBRID0E5LAC" xlink:type="simple">ALE</abbrev> 0.12, <abbrev xmlns:xlink="http://www.w3.org/1999/xlink" xlink:title="posterior median eye" id="ABBRID0ECMAC" xlink:type="simple">PME</abbrev> 0.09, <abbrev xmlns:xlink="http://www.w3.org/1999/xlink" xlink:title="posterior lateral eye" id="ABBRID0EGMAC" xlink:type="simple">PLE</abbrev> 0.11; <abbrev xmlns:xlink="http://www.w3.org/1999/xlink" xlink:title="anterior median eye" id="ABBRID0EKMAC" xlink:type="simple">AME</abbrev>–<abbrev xmlns:xlink="http://www.w3.org/1999/xlink" xlink:title="anterior median eye" id="ABBRID0EOMAC" xlink:type="simple">AME</abbrev> 0.05, <abbrev xmlns:xlink="http://www.w3.org/1999/xlink" xlink:title="anterior median eye" id="ABBRID0ESMAC" xlink:type="simple">AME</abbrev>–<abbrev xmlns:xlink="http://www.w3.org/1999/xlink" xlink:title="anterior lateral eye" id="ABBRID0EWMAC" xlink:type="simple">ALE</abbrev> 0.02, <abbrev xmlns:xlink="http://www.w3.org/1999/xlink" xlink:title="anterior lateral eye" id="ABBRID0E1MAC" xlink:type="simple">ALE</abbrev>–<abbrev xmlns:xlink="http://www.w3.org/1999/xlink" xlink:title="anterior lateral eye" id="ABBRID0E5MAC" xlink:type="simple">ALE</abbrev> 0.33, <abbrev xmlns:xlink="http://www.w3.org/1999/xlink" xlink:title="posterior median eye" id="ABBRID0ECNAC" xlink:type="simple">PME</abbrev>–<abbrev xmlns:xlink="http://www.w3.org/1999/xlink" xlink:title="posterior median eye" id="ABBRID0EGNAC" xlink:type="simple">PME</abbrev> 0.10, <abbrev xmlns:xlink="http://www.w3.org/1999/xlink" xlink:title="posterior median eye" id="ABBRID0EKNAC" xlink:type="simple">PME</abbrev>–<abbrev xmlns:xlink="http://www.w3.org/1999/xlink" xlink:title="posterior lateral eye" id="ABBRID0EONAC" xlink:type="simple">PLE</abbrev> 0.04, <abbrev xmlns:xlink="http://www.w3.org/1999/xlink" xlink:title="posterior lateral eye" id="ABBRID0ESNAC" xlink:type="simple">PLE</abbrev>–<abbrev xmlns:xlink="http://www.w3.org/1999/xlink" xlink:title="posterior lateral eye" id="ABBRID0EWNAC" xlink:type="simple">PLE</abbrev> 0.37, <abbrev xmlns:xlink="http://www.w3.org/1999/xlink" xlink:title="anterior lateral eye" id="ABBRID0E1NAC" xlink:type="simple">ALE</abbrev>–<abbrev xmlns:xlink="http://www.w3.org/1999/xlink" xlink:title="posterior lateral eye" id="ABBRID0E5NAC" xlink:type="simple">PLE</abbrev> 0.08. <abbrev xmlns:xlink="http://www.w3.org/1999/xlink" xlink:title="eye area width" id="ABBRID0ECOAC" xlink:type="simple">EAW</abbrev> 0.52, <abbrev xmlns:xlink="http://www.w3.org/1999/xlink" xlink:title="cephalic region width" id="ABBRID0EGOAC" xlink:type="simple">CRW</abbrev> 0.68, <abbrev xmlns:xlink="http://www.w3.org/1999/xlink" xlink:title="eye area width" id="ABBRID0EKOAC" xlink:type="simple">EAW</abbrev>/<abbrev xmlns:xlink="http://www.w3.org/1999/xlink" xlink:title="cephalic region width" id="ABBRID0EOOAC" xlink:type="simple">CRW</abbrev> 0.76, <abbrev xmlns:xlink="http://www.w3.org/1999/xlink" xlink:title="cephalic region width" id="ABBRID0ESOAC" xlink:type="simple">CRW</abbrev>/<abbrev xmlns:xlink="http://www.w3.org/1999/xlink" xlink:title="carapace width" id="ABBRID0EWOAC" xlink:type="simple">CW</abbrev> 0.51. <abbrev xmlns:xlink="http://www.w3.org/1999/xlink" xlink:title="median ocular area" id="ABBRID0E1OAC" xlink:type="simple">MOA</abbrev> 0.34 long, anterior width 0.32, posterior width 0.29. <abbrev xmlns:xlink="http://www.w3.org/1999/xlink" xlink:title="clypeal height" id="ABBRID0E5OAC" xlink:type="simple">CH</abbrev> 0.13. <abbrev xmlns:xlink="http://www.w3.org/1999/xlink" xlink:title="clypeal height" id="ABBRID0ECPAC" xlink:type="simple">CH</abbrev>/<abbrev xmlns:xlink="http://www.w3.org/1999/xlink" xlink:title="anterior median eye" id="ABBRID0EGPAC" xlink:type="simple">AME</abbrev> 0.93. Labium 0.14 long, 0.23 wide. Sternum 0.89 long, 0.77 wide. Leg measurements: I 8.41 (2.07, 0.56, 2.36, 1.92, 1.50), II 6.58 (1.73, 0.51, 1.70, 1.44, 1.20), III 5.42 (1.44, 0.47, 1.16, 1.42, 0.93), IV 8.79 (2.37, 0.57, 2.04, 2.44, 1.37), leg pattern: 4123. Spination: femur I–IV d 1, femur I <abbrev xmlns:xlink="http://www.w3.org/1999/xlink" xlink:title="prolateral" id="ABBRID0EKPAC" xlink:type="simple">pl</abbrev> 5, femur II <abbrev xmlns:xlink="http://www.w3.org/1999/xlink" xlink:title="prolateral" id="ABBRID0EOPAC" xlink:type="simple">pl</abbrev> 3, tibia I <abbrev xmlns:xlink="http://www.w3.org/1999/xlink" xlink:title="proventral" id="ABBRID0ESPAC" xlink:type="simple">pv</abbrev> 9 <abbrev xmlns:xlink="http://www.w3.org/1999/xlink" xlink:title="retroventral" id="ABBRID0EWPAC" xlink:type="simple">rv</abbrev> 9, tibia II <abbrev xmlns:xlink="http://www.w3.org/1999/xlink" xlink:title="proventral" id="ABBRID0E1PAC" xlink:type="simple">pv</abbrev> 9 <abbrev xmlns:xlink="http://www.w3.org/1999/xlink" xlink:title="retroventral" id="ABBRID0E5PAC" xlink:type="simple">rv</abbrev> 8, metatarsus I <abbrev xmlns:xlink="http://www.w3.org/1999/xlink" xlink:title="proventral" id="ABBRID0EDAAE" xlink:type="simple">pv</abbrev> 4 <abbrev xmlns:xlink="http://www.w3.org/1999/xlink" xlink:title="retroventral" id="ABBRID0EHAAE" xlink:type="simple">rv</abbrev> 4, metatarsus II <abbrev xmlns:xlink="http://www.w3.org/1999/xlink" xlink:title="proventral" id="ABBRID0ELAAE" xlink:type="simple">pv</abbrev> 4 <abbrev xmlns:xlink="http://www.w3.org/1999/xlink" xlink:title="retroventral" id="ABBRID0EPAAE" xlink:type="simple">rv</abbrev> 3.</p><p><bold><italic>Coloration</italic>.</bold> Carapace yellowish, with several patches resembling flowing droplets beside fovea. Abdomen gray, with a small, fawn dorsal scutum anteriorly and several lighter colored transverse stripes posteriorly. A small, irregular, slightly sclerotized area in front of the spinnerets with black setae. Leg light yellow.</p><p><bold><italic>Palp</italic></bold> as in Fig. <xref ref-type="fig" rid="F2">2A–D</xref>. Femoral apophysis protruding. Tubercle distinct. Retrolateral tibial apophysis long, tip curved, coracoid-shaped. Tegulum oval, thinner than cymbium; tegular apophysis slightly curved, tip not expanded. Sperm duct distinct, tapering from retrolateral of tegulum to base of embolus. Embolus curved, tip sharp.</p><p><bold>Female (paratype)</bold>: total length 4.18, carapace 1.51 long, 1.30 wide; abdomen 2.67 long, 1.61 wide. Eye sizes and interdistances: <abbrev xmlns:xlink="http://www.w3.org/1999/xlink" xlink:title="anterior median eye" id="ABBRID0EJBAE" xlink:type="simple">AME</abbrev> 0.13, <abbrev xmlns:xlink="http://www.w3.org/1999/xlink" xlink:title="anterior lateral eye" id="ABBRID0ENBAE" xlink:type="simple">ALE</abbrev> 0.12, <abbrev xmlns:xlink="http://www.w3.org/1999/xlink" xlink:title="posterior median eye" id="ABBRID0ERBAE" xlink:type="simple">PME</abbrev> 0.08, <abbrev xmlns:xlink="http://www.w3.org/1999/xlink" xlink:title="posterior lateral eye" id="ABBRID0EVBAE" xlink:type="simple">PLE</abbrev> 0.10; <abbrev xmlns:xlink="http://www.w3.org/1999/xlink" xlink:title="anterior median eye" id="ABBRID0EZBAE" xlink:type="simple">AME</abbrev>–<abbrev xmlns:xlink="http://www.w3.org/1999/xlink" xlink:title="anterior median eye" id="ABBRID0E4BAE" xlink:type="simple">AME</abbrev> 0.05, <abbrev xmlns:xlink="http://www.w3.org/1999/xlink" xlink:title="anterior median eye" id="ABBRID0EBCAE" xlink:type="simple">AME</abbrev>–<abbrev xmlns:xlink="http://www.w3.org/1999/xlink" xlink:title="anterior lateral eye" id="ABBRID0EFCAE" xlink:type="simple">ALE</abbrev> 0.01, <abbrev xmlns:xlink="http://www.w3.org/1999/xlink" xlink:title="anterior lateral eye" id="ABBRID0EJCAE" xlink:type="simple">ALE</abbrev>–<abbrev xmlns:xlink="http://www.w3.org/1999/xlink" xlink:title="anterior lateral eye" id="ABBRID0ENCAE" xlink:type="simple">ALE</abbrev> 0.32, <abbrev xmlns:xlink="http://www.w3.org/1999/xlink" xlink:title="posterior median eye" id="ABBRID0ERCAE" xlink:type="simple">PME</abbrev>–<abbrev xmlns:xlink="http://www.w3.org/1999/xlink" xlink:title="posterior median eye" id="ABBRID0EVCAE" xlink:type="simple">PME</abbrev> 0.09, <abbrev xmlns:xlink="http://www.w3.org/1999/xlink" xlink:title="posterior median eye" id="ABBRID0EZCAE" xlink:type="simple">PME</abbrev>–<abbrev xmlns:xlink="http://www.w3.org/1999/xlink" xlink:title="posterior lateral eye" id="ABBRID0E4CAE" xlink:type="simple">PLE</abbrev> 0.04, <abbrev xmlns:xlink="http://www.w3.org/1999/xlink" xlink:title="posterior lateral eye" id="ABBRID0EBDAE" xlink:type="simple">PLE</abbrev>–<abbrev xmlns:xlink="http://www.w3.org/1999/xlink" xlink:title="posterior lateral eye" id="ABBRID0EFDAE" xlink:type="simple">PLE</abbrev> 0.35, <abbrev xmlns:xlink="http://www.w3.org/1999/xlink" xlink:title="anterior lateral eye" id="ABBRID0EJDAE" xlink:type="simple">ALE</abbrev>–<abbrev xmlns:xlink="http://www.w3.org/1999/xlink" xlink:title="posterior lateral eye" id="ABBRID0ENDAE" xlink:type="simple">PLE</abbrev> 0.06. <abbrev xmlns:xlink="http://www.w3.org/1999/xlink" xlink:title="eye area width" id="ABBRID0ERDAE" xlink:type="simple">EAW</abbrev> 0.51, <abbrev xmlns:xlink="http://www.w3.org/1999/xlink" xlink:title="cephalic region width" id="ABBRID0EVDAE" xlink:type="simple">CRW</abbrev> 0.66, <abbrev xmlns:xlink="http://www.w3.org/1999/xlink" xlink:title="eye area width" id="ABBRID0EZDAE" xlink:type="simple">EAW</abbrev>/<abbrev xmlns:xlink="http://www.w3.org/1999/xlink" xlink:title="cephalic region width" id="ABBRID0E4DAE" xlink:type="simple">CRW</abbrev> 0.77, <abbrev xmlns:xlink="http://www.w3.org/1999/xlink" xlink:title="cephalic region width" id="ABBRID0EBEAE" xlink:type="simple">CRW</abbrev>/<abbrev xmlns:xlink="http://www.w3.org/1999/xlink" xlink:title="carapace width" id="ABBRID0EFEAE" xlink:type="simple">CW</abbrev> 0.51. <abbrev xmlns:xlink="http://www.w3.org/1999/xlink" xlink:title="median ocular area" id="ABBRID0EJEAE" xlink:type="simple">MOA</abbrev> 0.30 long, anterior width 0.30, posterior width 0.27. <abbrev xmlns:xlink="http://www.w3.org/1999/xlink" xlink:title="clypeal height" id="ABBRID0ENEAE" xlink:type="simple">CH</abbrev> 0.11, <abbrev xmlns:xlink="http://www.w3.org/1999/xlink" xlink:title="clypeal height" id="ABBRID0EREAE" xlink:type="simple">CH</abbrev>/<abbrev xmlns:xlink="http://www.w3.org/1999/xlink" xlink:title="anterior median eye" id="ABBRID0EVEAE" xlink:type="simple">AME</abbrev> 0.85. Labium 0.13 long, 0.24 wide. Sternum 0.85 long, 0.77 wide. Leg measurements: I 7.75 (1.94, 0.56, 2.30, 1.70, 1.25), II 6.15 (1.55, 0.48, 1.77, 1.23, 1.12), III 4.99 (1.32, 0.45, 1.11, 1.32, 0.79), IV 7.97 (2.15, 0.54, 1.86, 2.27, 1.15), leg pattern: 4123. Spination: femur I–IV d 1, femur I <abbrev xmlns:xlink="http://www.w3.org/1999/xlink" xlink:title="prolateral" id="ABBRID0EZEAE" xlink:type="simple">pl</abbrev> 6, femur II <abbrev xmlns:xlink="http://www.w3.org/1999/xlink" xlink:title="prolateral" id="ABBRID0E4EAE" xlink:type="simple">pl</abbrev> 4, tibia I <abbrev xmlns:xlink="http://www.w3.org/1999/xlink" xlink:title="proventral" id="ABBRID0EBFAE" xlink:type="simple">pv</abbrev> 10 <abbrev xmlns:xlink="http://www.w3.org/1999/xlink" xlink:title="retroventral" id="ABBRID0EFFAE" xlink:type="simple">rv</abbrev> 10, tibia II <abbrev xmlns:xlink="http://www.w3.org/1999/xlink" xlink:title="proventral" id="ABBRID0EJFAE" xlink:type="simple">pv</abbrev> 9 <abbrev xmlns:xlink="http://www.w3.org/1999/xlink" xlink:title="retroventral" id="ABBRID0ENFAE" xlink:type="simple">rv</abbrev> 9, metatarsus I <abbrev xmlns:xlink="http://www.w3.org/1999/xlink" xlink:title="proventral" id="ABBRID0ERFAE" xlink:type="simple">pv</abbrev> 4 <abbrev xmlns:xlink="http://www.w3.org/1999/xlink" xlink:title="retroventral" id="ABBRID0EVFAE" xlink:type="simple">rv</abbrev> 4, metatarsus II <abbrev xmlns:xlink="http://www.w3.org/1999/xlink" xlink:title="proventral" id="ABBRID0EZFAE" xlink:type="simple">pv</abbrev> 4 <abbrev xmlns:xlink="http://www.w3.org/1999/xlink" xlink:title="retroventral" id="ABBRID0E4FAE" xlink:type="simple">rv</abbrev> 3.</p><p><bold><italic>Coloration</italic>.</bold> Carapace yellow-brown, darker than male, with several patches resembling flowing droplets beside fovea. Abdomen dark gray without dorsal scutum. A small, irregular, slightly sclerotized area in front of the spinnerets with black setae. Leg yellow-brown.</p><p><bold><italic>Epigyne</italic></bold> as in Fig. <xref ref-type="fig" rid="F2">2E, F</xref>. Epigynal plate slightly sclerotized. Median septum broad. Copulatory openings small, separated by median septum. Copulatory ducts bent. Bursa nearly rectangular. Glandular appendages thin, short, cylindrical. Connecting tubes curved, thinner than copulatory ducts. Spermathecae small, oval, slanted, separated. Fertilization ducts located at posterior of spermathecae.</p></tp:treatment-sec><tp:treatment-sec sec-type="distribution" id="SECID0ETGAE"><title>Distribution.</title><p>China: Guangxi Zhuang Autonomous Region (Fig. <xref ref-type="fig" rid="F7">7</xref>).</p></tp:treatment-sec><tp:treatment-sec><!--Section generated to contain objects referenced in tp:taxon-treatment.--><fig id="F7" position="float" orientation="portrait"><object-id xmlns:xlink="http://www.w3.org/1999/xlink" content-type="doi" xlink:type="simple">10.3897/zookeys.1183.113075.figure7</object-id><object-id xmlns:xlink="http://www.w3.org/1999/xlink" content-type="arpha" xlink:type="simple">AA42C669-FFB9-578A-82B6-CAC1F18DCBD6</object-id><label>Figure 7.</label><caption><p>Collection localities of the new <italic><tp:taxon-name><tp:taxon-name-part taxon-name-part-type="genus" reg="Grandilithus">Grandilithus</tp:taxon-name-part></tp:taxon-name></italic> species described in this paper.</p></caption><graphic xmlns:xlink="http://www.w3.org/1999/xlink" xlink:href="zookeys-1183-205_article-113075__-g007.jpg" position="float" orientation="portrait" xlink:type="simple" id="oo_932452.jpg"><uri content-type="original_file" xlink:type="simple">https://binary.pensoft.net/fig/932452</uri></graphic></fig></tp:treatment-sec><ref-list><ref id="B4"><mixed-citation xmlns:xlink="http://www.w3.org/1999/xlink" xlink:type="simple"><person-group><name name-style="western"><surname>Liu</surname><given-names>KK</given-names></name><name name-style="western"><surname>Xu</surname><given-names>X</given-names></name><name name-style="western"><surname>Xiao</surname><given-names>YH</given-names></name><name name-style="western"><surname>Yin</surname><given-names>HQ</given-names></name><name name-style="western"><surname>Peng</surname><given-names>XJ</given-names></name></person-group> (<year>2019</year>) <article-title>Six new species of <italic><tp:taxon-name><tp:taxon-name-part taxon-name-part-type="genus">Otacilia</tp:taxon-name-part></tp:taxon-name></italic> from southern China (<tp:taxon-name><tp:taxon-name-part taxon-name-part-type="order">Araneae</tp:taxon-name-part></tp:taxon-name>: <tp:taxon-name><tp:taxon-name-part taxon-name-part-type="family">Phrurolithidae</tp:taxon-name-part></tp:taxon-name>).</article-title><source>Zootaxa</source><volume>4585</volume>(<issue>3</issue>): <fpage>438</fpage>–<lpage>458</lpage>. <ext-link xlink:href="10.11646/zootaxa.4585.3.2" ext-link-type="doi" xlink:type="simple">https://doi.org/10.11646/zootaxa.4585.3.2</ext-link></mixed-citation></ref></ref-list></tp:taxon-treatment>
