# Supplementary material for: ﻿Three new species of Grandilithus Liu & Li, 2022 (Araneae, Phrurolithidae) from southern China
Source: Zookeys. 2023 Nov 7;1183:205–17. doi: 10.3897/zookeys.1183.113075 (PMC10646755; doi:10.3897/zookeys.1183.113075)
Supplement: XML Treatment for Grandilithus xiaohuangshan [file zookeys.1183.113075-treatment3.xml]

<!DOCTYPE tp:taxon-treatment
  PUBLIC "-//TaxonX//DTD Taxonomic Treatment Publishing DTD v0 20100105//EN" "tax-treatment-NSO.dtd">
<tp:taxon-treatment xmlns:tp="http://www.plazi.org/taxpub"><tp:treatment-meta><kwd-group><label>Taxon classification</label><kwd>
              <named-content content-type="kingdom">Animalia</named-content>
            </kwd><kwd>
              <named-content content-type="order">Araneae</named-content>
            </kwd><kwd>
              <named-content content-type="family">Phrurolithidae</named-content>
            </kwd></kwd-group><mixed-citation publication-type="journal"><person-group><name><surname>Xu</surname><given-names>Mengjiao</given-names></name><name><surname>Mu</surname><given-names>Yannan</given-names></name><name><surname>Zhang</surname><given-names>Chao</given-names></name><name><surname>Zhang</surname><given-names>Feng</given-names></name></person-group><article-title>﻿Three new species of <italic><tp:taxon-name><tp:taxon-name-part taxon-name-part-type="genus" reg="Grandilithus">Grandilithus</tp:taxon-name-part></tp:taxon-name></italic> Liu &amp; Li, 2022 (<tp:taxon-name><tp:taxon-name-part taxon-name-part-type="order">Araneae</tp:taxon-name-part></tp:taxon-name>, <tp:taxon-name><tp:taxon-name-part taxon-name-part-type="family">Phrurolithidae</tp:taxon-name-part></tp:taxon-name>) from southern China</article-title><source>Zookeys</source><day>07</day><month>11</month><year>2023</year><volume>1183</volume><fpage>205</fpage><lpage>217</lpage><pub-id pub-id-type="doi">10.3897/zookeys.1183.113075</pub-id></mixed-citation></tp:treatment-meta><tp:nomenclature><label>﻿</label><tp:taxon-name>
            <object-id xmlns:xlink="http://www.w3.org/1999/xlink" content-type="arpha" xlink:type="simple">A59E6777-5879-5BF2-9114-B8665BAC28CE</object-id>
            <tp:taxon-name-part taxon-name-part-type="genus" reg="Grandilithus">Grandilithus</tp:taxon-name-part>
            <tp:taxon-name-part taxon-name-part-type="species" reg="xiaohuangshan">xiaohuangshan</tp:taxon-name-part>
            <object-id xmlns:xlink="http://www.w3.org/1999/xlink" content-type="zoobank" xlink:type="simple">https://zoobank.org/F7AB13E6-C2BD-4AB5-8CDF-BEF871120A06</object-id>
          </tp:taxon-name><tp:taxon-status xmlns:xlink="http://www.w3.org/1999/xlink" xlink:type="simple">sp. nov.</tp:taxon-status><xref ref-type="fig" rid="F3">Figs 3</xref><xref ref-type="fig" rid="F4">, 4 Chinese name: 小黄山大斑蛛</xref></tp:nomenclature><tp:treatment-sec sec-type="type material" id="SECID0EPIAE"><title>Type material.</title><p><bold><italic>Holotype</italic></bold> ♂ (HBUARA#2021-63): China: Xiaohuangshan Scenic Spot, the Nanling Mountain National Forest Park, Ruyuan County, Shaoguan City, Guangdong Province (<named-content xmlns:xlink="http://www.w3.org/1999/xlink" content-type="dwc:verbatimCoordinates" xlink:type="simple"><named-content content-type="geo-json" specific-use="{&#34;type&#34;:&#34;Point&#34;,&#34;coordinates&#34;:[113.020667,24.895333]}" id="NCID0E4IAE" xlink:type="simple">24°53.72'N, 113°1.24'E</named-content></named-content>; 1338 m a.s.l.), 23 May 2021, leg. Yannan Mu. <bold><italic>Paratype</italic></bold>: 2♀, with same data as holotype.</p></tp:treatment-sec><tp:treatment-sec sec-type="etymology" id="SECID0EFJAE"><title>Etymology.</title><p>The specific epithet refers to the type locality.</p></tp:treatment-sec><tp:treatment-sec sec-type="diagnosis" id="SECID0EKJAE"><title>Diagnosis.</title><p>This new species resembles <italic><tp:taxon-name><tp:taxon-name-part taxon-name-part-type="genus" reg="Grandilithus">G.</tp:taxon-name-part><tp:taxon-name-part taxon-name-part-type="species" reg="florifer">florifer</tp:taxon-name-part></tp:taxon-name></italic> (Fu, He &amp; Zhang, 2015) in having a similarly shaped embolus, but can be recognized by: 1) the different color pattern and lighter color (vs darker color, cf. Fig. <xref ref-type="fig" rid="F3">3</xref> with figs 21, 22 in <xref ref-type="bibr" rid="B2">Fu et al. 2015</xref>); 2) the broad tegulum (wider than cymbium), the small, arch-shaped tegular apophysis (vs tegulum thinner than cymbium, tegular apophysis long, straight, cf. Fig. <xref ref-type="fig" rid="F4">4B, C</xref> with figs 25, 26 in <xref ref-type="bibr" rid="B2">Fu et al. 2015</xref>); 3) the thin median septum (vs wide, cf. Fig. <xref ref-type="fig" rid="F4">4E</xref> with figs 27, 28 in <xref ref-type="bibr" rid="B2">Fu et al. 2015</xref>); 4) the thick and strong copulatory ducts (vs thin and small, cf. Fig. <xref ref-type="fig" rid="F4">4E, F</xref> with figs 27, 28 in <xref ref-type="bibr" rid="B2">Fu et al. 2015</xref>); and 5) the long, straight spermathecae, with thin connecting tubes (vs connecting tubes thick, spermathecae short and curved, cf. Fig. <xref ref-type="fig" rid="F4">4F</xref> with figs 27, 28 in <xref ref-type="bibr" rid="B2">Fu et al. 2015</xref>).</p><fig id="F3" position="float" orientation="portrait"><object-id xmlns:xlink="http://www.w3.org/1999/xlink" content-type="doi" xlink:type="simple">10.3897/zookeys.1183.113075.figure3</object-id><object-id xmlns:xlink="http://www.w3.org/1999/xlink" content-type="arpha" xlink:type="simple">FB7762B4-DAE6-5A5F-8AE0-94F3CE686FBD</object-id><label>Figure 3.</label><caption><p>Habitus of <italic><tp:taxon-name><tp:taxon-name-part taxon-name-part-type="genus" reg="Grandilithus">Grandilithus</tp:taxon-name-part><tp:taxon-name-part taxon-name-part-type="species" reg="xiaohuangshan">xiaohuangshan</tp:taxon-name-part></tp:taxon-name></italic> sp. nov. <bold>A</bold> male holotype, dorsal view <bold>B</bold> same, ventral view <bold>C</bold> female paratype, dorsal view <bold>D</bold> same, ventral view.</p></caption><graphic xmlns:xlink="http://www.w3.org/1999/xlink" xlink:href="zookeys-1183-205_article-113075__-g003.jpg" position="float" orientation="portrait" xlink:type="simple" id="oo_932448.jpg"><uri content-type="original_file" xlink:type="simple">https://binary.pensoft.net/fig/932448</uri></graphic></fig><fig id="F4" position="float" orientation="portrait"><object-id xmlns:xlink="http://www.w3.org/1999/xlink" content-type="doi" xlink:type="simple">10.3897/zookeys.1183.113075.figure4</object-id><object-id xmlns:xlink="http://www.w3.org/1999/xlink" content-type="arpha" xlink:type="simple">62B5FF60-8DA9-5094-BC85-352800FE24ED</object-id><label>Figure 4.</label><caption><p>Copulatory organs of <italic><tp:taxon-name><tp:taxon-name-part taxon-name-part-type="genus" reg="Grandilithus">Grandilithus</tp:taxon-name-part><tp:taxon-name-part taxon-name-part-type="species" reg="xiaohuangshan">xiaohuangshan</tp:taxon-name-part></tp:taxon-name></italic> sp. nov. <bold>A</bold> male left palp, prolateral view <bold>B</bold> same, retrolateral view <bold>C</bold> same, ventral view <bold>D</bold> same, dorsal view <bold>E</bold> epigyne, ventral view <bold>F</bold> same, dorsal view. Abbreviations: B—bursa; CD—copulatory duct; CO—copulatory opening; CT—connecting tube; E—embolus; FA—femoral apophysis; FD—fertilization duct; GA—glandular appendage; MS—median septum; RTA—retrolateral tibial apophysis; S—spermatheca; SD—sperm duct; TA—tegular apophysis; Tu—tubercle.</p></caption><graphic xmlns:xlink="http://www.w3.org/1999/xlink" xlink:href="zookeys-1183-205_article-113075__-g004.jpg" position="float" orientation="portrait" xlink:type="simple" id="oo_932449.jpg"><uri content-type="original_file" xlink:type="simple">https://binary.pensoft.net/fig/932449</uri></graphic></fig></tp:treatment-sec><tp:treatment-sec sec-type="description" id="SECID0EHNAE"><title>Description.</title><p><bold>Male (holotype)</bold>: total length 3.70, carapace 1.67 long, 1.48 wide; abdomen 2.03 long, 1.18 wide. Eye sizes and interdistances: <abbrev xmlns:xlink="http://www.w3.org/1999/xlink" xlink:title="anterior median eye" id="ABBRID0EPNAE" xlink:type="simple">AME</abbrev> 0.12, <abbrev xmlns:xlink="http://www.w3.org/1999/xlink" xlink:title="anterior lateral eye" id="ABBRID0ETNAE" xlink:type="simple">ALE</abbrev> 0.10, <abbrev xmlns:xlink="http://www.w3.org/1999/xlink" xlink:title="posterior median eye" id="ABBRID0EXNAE" xlink:type="simple">PME</abbrev> 0.08, <abbrev xmlns:xlink="http://www.w3.org/1999/xlink" xlink:title="posterior lateral eye" id="ABBRID0E2NAE" xlink:type="simple">PLE</abbrev> 0.09; <abbrev xmlns:xlink="http://www.w3.org/1999/xlink" xlink:title="anterior median eye" id="ABBRID0E6NAE" xlink:type="simple">AME</abbrev>–<abbrev xmlns:xlink="http://www.w3.org/1999/xlink" xlink:title="anterior median eye" id="ABBRID0EDOAE" xlink:type="simple">AME</abbrev> 0.06, <abbrev xmlns:xlink="http://www.w3.org/1999/xlink" xlink:title="anterior median eye" id="ABBRID0EHOAE" xlink:type="simple">AME</abbrev>–<abbrev xmlns:xlink="http://www.w3.org/1999/xlink" xlink:title="anterior lateral eye" id="ABBRID0ELOAE" xlink:type="simple">ALE</abbrev> 0.01, <abbrev xmlns:xlink="http://www.w3.org/1999/xlink" xlink:title="anterior lateral eye" id="ABBRID0EPOAE" xlink:type="simple">ALE</abbrev>–<abbrev xmlns:xlink="http://www.w3.org/1999/xlink" xlink:title="anterior lateral eye" id="ABBRID0ETOAE" xlink:type="simple">ALE</abbrev> 0.32, <abbrev xmlns:xlink="http://www.w3.org/1999/xlink" xlink:title="posterior median eye" id="ABBRID0EXOAE" xlink:type="simple">PME</abbrev>–<abbrev xmlns:xlink="http://www.w3.org/1999/xlink" xlink:title="posterior median eye" id="ABBRID0E2OAE" xlink:type="simple">PME</abbrev> 0.10, <abbrev xmlns:xlink="http://www.w3.org/1999/xlink" xlink:title="posterior median eye" id="ABBRID0E6OAE" xlink:type="simple">PME</abbrev>–<abbrev xmlns:xlink="http://www.w3.org/1999/xlink" xlink:title="posterior lateral eye" id="ABBRID0EDPAE" xlink:type="simple">PLE</abbrev> 0.06, <abbrev xmlns:xlink="http://www.w3.org/1999/xlink" xlink:title="posterior lateral eye" id="ABBRID0EHPAE" xlink:type="simple">PLE</abbrev>–<abbrev xmlns:xlink="http://www.w3.org/1999/xlink" xlink:title="posterior lateral eye" id="ABBRID0ELPAE" xlink:type="simple">PLE</abbrev> 0.40, <abbrev xmlns:xlink="http://www.w3.org/1999/xlink" xlink:title="anterior lateral eye" id="ABBRID0EPPAE" xlink:type="simple">ALE</abbrev>–<abbrev xmlns:xlink="http://www.w3.org/1999/xlink" xlink:title="posterior lateral eye" id="ABBRID0ETPAE" xlink:type="simple">PLE</abbrev> 0.10. <abbrev xmlns:xlink="http://www.w3.org/1999/xlink" xlink:title="eye area width" id="ABBRID0EXPAE" xlink:type="simple">EAW</abbrev> 0.54, <abbrev xmlns:xlink="http://www.w3.org/1999/xlink" xlink:title="cephalic region width" id="ABBRID0E2PAE" xlink:type="simple">CRW</abbrev> 0.75, <abbrev xmlns:xlink="http://www.w3.org/1999/xlink" xlink:title="eye area width" id="ABBRID0E6PAE" xlink:type="simple">EAW</abbrev>/<abbrev xmlns:xlink="http://www.w3.org/1999/xlink" xlink:title="cephalic region width" id="ABBRID0EDQAE" xlink:type="simple">CRW</abbrev> 0.72, <abbrev xmlns:xlink="http://www.w3.org/1999/xlink" xlink:title="cephalic region width" id="ABBRID0EHQAE" xlink:type="simple">CRW</abbrev>/<abbrev xmlns:xlink="http://www.w3.org/1999/xlink" xlink:title="carapace width" id="ABBRID0ELQAE" xlink:type="simple">CW</abbrev> 0.51. <abbrev xmlns:xlink="http://www.w3.org/1999/xlink" xlink:title="median ocular area" id="ABBRID0EPQAE" xlink:type="simple">MOA</abbrev> 0.29 long, anterior width 0.30, posterior width 0.27. <abbrev xmlns:xlink="http://www.w3.org/1999/xlink" xlink:title="clypeal height" id="ABBRID0ETQAE" xlink:type="simple">CH</abbrev> 0.12. <abbrev xmlns:xlink="http://www.w3.org/1999/xlink" xlink:title="clypeal height" id="ABBRID0EXQAE" xlink:type="simple">CH</abbrev>/<abbrev xmlns:xlink="http://www.w3.org/1999/xlink" xlink:title="anterior median eye" id="ABBRID0E2QAE" xlink:type="simple">AME</abbrev> 1.00. Labium 0.16 long, 0.24 wide. Sternum 0.98 long, 0.80 wide. Leg measurements: I 9.10 (2.14, 0.62, 2.66, 2.20, 1.48), II 7.14 (1.82, 0.57, 1.90, 1.68, 1.17), III 5.95 (1.57, 0.49, 1.34, 1.58, 0.97), IV 8.94 (2.41, 0.56, 2.19, 2.49, 1.29), leg pattern: 1423. Spination: femur II–IV d 1, femur I <abbrev xmlns:xlink="http://www.w3.org/1999/xlink" xlink:title="prolateral" id="ABBRID0E6QAE" xlink:type="simple">pl</abbrev> 5, femur II <abbrev xmlns:xlink="http://www.w3.org/1999/xlink" xlink:title="prolateral" id="ABBRID0EDRAE" xlink:type="simple">pl</abbrev> 3, tibia I <abbrev xmlns:xlink="http://www.w3.org/1999/xlink" xlink:title="proventral" id="ABBRID0EHRAE" xlink:type="simple">pv</abbrev> 8 <abbrev xmlns:xlink="http://www.w3.org/1999/xlink" xlink:title="retroventral" id="ABBRID0ELRAE" xlink:type="simple">rv</abbrev> 9, tibia II <abbrev xmlns:xlink="http://www.w3.org/1999/xlink" xlink:title="proventral" id="ABBRID0EPRAE" xlink:type="simple">pv</abbrev> 8 <abbrev xmlns:xlink="http://www.w3.org/1999/xlink" xlink:title="retroventral" id="ABBRID0ETRAE" xlink:type="simple">rv</abbrev> 8, metatarsus I <abbrev xmlns:xlink="http://www.w3.org/1999/xlink" xlink:title="proventral" id="ABBRID0EXRAE" xlink:type="simple">pv</abbrev> 4 <abbrev xmlns:xlink="http://www.w3.org/1999/xlink" xlink:title="retroventral" id="ABBRID0E2RAE" xlink:type="simple">rv</abbrev> 4, metatarsus II <abbrev xmlns:xlink="http://www.w3.org/1999/xlink" xlink:title="proventral" id="ABBRID0E6RAE" xlink:type="simple">pv</abbrev> 4 <abbrev xmlns:xlink="http://www.w3.org/1999/xlink" xlink:title="retroventral" id="ABBRID0EDSAE" xlink:type="simple">rv</abbrev> 3.</p><p><bold><italic>Coloration</italic>.</bold> Carapace yellow-brown, with several patches resembling flowing droplets beside fovea. Abdomen fawn, with a small, yellow dorsal scutum anteriorly and black pattern posteriorly. A small, irregular, slightly sclerotized area in front of the spinnerets with black setae. Leg yellow-brown.</p><p><bold><italic>Palp</italic></bold> as in Fig. <xref ref-type="fig" rid="F4">4A–D</xref>. Femoral apophysis protruding. Tubercle indistinct. Retrolateral tibial apophysis with broad base, curved, with coracoid-shaped tip. Tegulum nearly circular, wider than cymbium; tegular apophysis small. Sperm duct distinct, tapering from retrolateral of tegulum to base of embolus. Embolus thin, curved, tip sharp.</p><p><bold>Female (paratype)</bold>: total length 4.78, carapace 2.03 long, 1.75 wide; abdomen 2.75 long, 2.17 wide. Eye sizes and interdistances: <abbrev xmlns:xlink="http://www.w3.org/1999/xlink" xlink:title="anterior median eye" id="ABBRID0E4SAE" xlink:type="simple">AME</abbrev> 0.14, <abbrev xmlns:xlink="http://www.w3.org/1999/xlink" xlink:title="anterior lateral eye" id="ABBRID0EBTAE" xlink:type="simple">ALE</abbrev> 0.12, <abbrev xmlns:xlink="http://www.w3.org/1999/xlink" xlink:title="posterior median eye" id="ABBRID0EFTAE" xlink:type="simple">PME</abbrev> 0.09, <abbrev xmlns:xlink="http://www.w3.org/1999/xlink" xlink:title="posterior lateral eye" id="ABBRID0EJTAE" xlink:type="simple">PLE</abbrev> 0.10; <abbrev xmlns:xlink="http://www.w3.org/1999/xlink" xlink:title="anterior median eye" id="ABBRID0ENTAE" xlink:type="simple">AME</abbrev>–<abbrev xmlns:xlink="http://www.w3.org/1999/xlink" xlink:title="anterior median eye" id="ABBRID0ERTAE" xlink:type="simple">AME</abbrev> 0.07, <abbrev xmlns:xlink="http://www.w3.org/1999/xlink" xlink:title="anterior median eye" id="ABBRID0EVTAE" xlink:type="simple">AME</abbrev>–<abbrev xmlns:xlink="http://www.w3.org/1999/xlink" xlink:title="anterior lateral eye" id="ABBRID0EZTAE" xlink:type="simple">ALE</abbrev> 0.01, <abbrev xmlns:xlink="http://www.w3.org/1999/xlink" xlink:title="anterior lateral eye" id="ABBRID0E4TAE" xlink:type="simple">ALE</abbrev>–<abbrev xmlns:xlink="http://www.w3.org/1999/xlink" xlink:title="anterior lateral eye" id="ABBRID0EBUAE" xlink:type="simple">ALE</abbrev> 0.34, <abbrev xmlns:xlink="http://www.w3.org/1999/xlink" xlink:title="posterior median eye" id="ABBRID0EFUAE" xlink:type="simple">PME</abbrev>–<abbrev xmlns:xlink="http://www.w3.org/1999/xlink" xlink:title="posterior median eye" id="ABBRID0EJUAE" xlink:type="simple">PME</abbrev> 0.11, <abbrev xmlns:xlink="http://www.w3.org/1999/xlink" xlink:title="posterior median eye" id="ABBRID0ENUAE" xlink:type="simple">PME</abbrev>–<abbrev xmlns:xlink="http://www.w3.org/1999/xlink" xlink:title="posterior lateral eye" id="ABBRID0ERUAE" xlink:type="simple">PLE</abbrev> 0.08, <abbrev xmlns:xlink="http://www.w3.org/1999/xlink" xlink:title="posterior lateral eye" id="ABBRID0EVUAE" xlink:type="simple">PLE</abbrev>–<abbrev xmlns:xlink="http://www.w3.org/1999/xlink" xlink:title="posterior lateral eye" id="ABBRID0EZUAE" xlink:type="simple">PLE</abbrev> 0.46, <abbrev xmlns:xlink="http://www.w3.org/1999/xlink" xlink:title="anterior lateral eye" id="ABBRID0E4UAE" xlink:type="simple">ALE</abbrev>–<abbrev xmlns:xlink="http://www.w3.org/1999/xlink" xlink:title="posterior lateral eye" id="ABBRID0EBVAE" xlink:type="simple">PLE</abbrev> 0.13. <abbrev xmlns:xlink="http://www.w3.org/1999/xlink" xlink:title="eye area width" id="ABBRID0EFVAE" xlink:type="simple">EAW</abbrev> 0.61, <abbrev xmlns:xlink="http://www.w3.org/1999/xlink" xlink:title="cephalic region width" id="ABBRID0EJVAE" xlink:type="simple">CRW</abbrev> 0.82, <abbrev xmlns:xlink="http://www.w3.org/1999/xlink" xlink:title="eye area width" id="ABBRID0ENVAE" xlink:type="simple">EAW</abbrev>/<abbrev xmlns:xlink="http://www.w3.org/1999/xlink" xlink:title="cephalic region width" id="ABBRID0ERVAE" xlink:type="simple">CRW</abbrev> 0.74, <abbrev xmlns:xlink="http://www.w3.org/1999/xlink" xlink:title="cephalic region width" id="ABBRID0EVVAE" xlink:type="simple">CRW</abbrev>/<abbrev xmlns:xlink="http://www.w3.org/1999/xlink" xlink:title="carapace width" id="ABBRID0EZVAE" xlink:type="simple">CW</abbrev> 0.95. <abbrev xmlns:xlink="http://www.w3.org/1999/xlink" xlink:title="median ocular area" id="ABBRID0E4VAE" xlink:type="simple">MOA</abbrev> 0.32 long, anterior width 0.31, posterior width 0.30. <abbrev xmlns:xlink="http://www.w3.org/1999/xlink" xlink:title="clypeal height" id="ABBRID0EBWAE" xlink:type="simple">CH</abbrev> 0.13, <abbrev xmlns:xlink="http://www.w3.org/1999/xlink" xlink:title="clypeal height" id="ABBRID0EFWAE" xlink:type="simple">CH</abbrev>/<abbrev xmlns:xlink="http://www.w3.org/1999/xlink" xlink:title="anterior median eye" id="ABBRID0EJWAE" xlink:type="simple">AME</abbrev> 1.08. Labium 0.22 long, 0.30 wide. Sternum 1.18 long, 0.96 wide. Leg measurements: I 10.98 (2.52, 0.69, 3.06, 2.13, 2.58), II 8.31 (2.21, 0.66, 2.38, 1.79, 1.27), III 6.67 (1.81, 0.61, 1.46, 1.77, 1.02), IV 10.42 (2.87, 0.67, 2.50, 2.94, 1.44), leg pattern: 1 4 2 3. Spination: femur I <abbrev xmlns:xlink="http://www.w3.org/1999/xlink" xlink:title="prolateral" id="ABBRID0ENWAE" xlink:type="simple">pl</abbrev> 5, femur II d 1 <abbrev xmlns:xlink="http://www.w3.org/1999/xlink" xlink:title="prolateral" id="ABBRID0ERWAE" xlink:type="simple">pl</abbrev> 5, femur IV d 1, tibia I <abbrev xmlns:xlink="http://www.w3.org/1999/xlink" xlink:title="proventral" id="ABBRID0EVWAE" xlink:type="simple">pv</abbrev> 9 <abbrev xmlns:xlink="http://www.w3.org/1999/xlink" xlink:title="retroventral" id="ABBRID0EZWAE" xlink:type="simple">rv</abbrev> 10, tibia II <abbrev xmlns:xlink="http://www.w3.org/1999/xlink" xlink:title="proventral" id="ABBRID0E4WAE" xlink:type="simple">pv</abbrev> 9 <abbrev xmlns:xlink="http://www.w3.org/1999/xlink" xlink:title="retroventral" id="ABBRID0EBXAE" xlink:type="simple">rv</abbrev> 8, metatarsus I <abbrev xmlns:xlink="http://www.w3.org/1999/xlink" xlink:title="proventral" id="ABBRID0EFXAE" xlink:type="simple">pv</abbrev> 4 <abbrev xmlns:xlink="http://www.w3.org/1999/xlink" xlink:title="retroventral" id="ABBRID0EJXAE" xlink:type="simple">rv</abbrev> 4, metatarsus II <abbrev xmlns:xlink="http://www.w3.org/1999/xlink" xlink:title="proventral" id="ABBRID0ENXAE" xlink:type="simple">pv</abbrev> 4 <abbrev xmlns:xlink="http://www.w3.org/1999/xlink" xlink:title="retroventral" id="ABBRID0ERXAE" xlink:type="simple">rv</abbrev> 3.</p><p><bold><italic>Coloration</italic>.</bold> Carapace darker than male, with several patches resembling flowing droplets beside fovea. Abdomen black, with a small, white inverted triangular mark anteriorly. A small, irregular, slightly sclerotized area in front of the spinnerets with black setae. Leg yellow-brown.</p><p><bold><italic>Epigyne</italic></bold> as in Fig. <xref ref-type="fig" rid="F4">4E, F</xref>. Epigynal plate slightly sclerotized. Median septum narrow, inverted goblet-shaped. Copulatory openings distinct, separated by median septum. Copulatory ducts thick and strong, bent, J-shaped. Bursa medium, balloon-shaped, the right one larger than left in dorsal view. Glandular appendages large. Connecting tubes short, curved, thinner than copulatory ducts. Spermathecae long, clavate, separated from each other. Fertilization ducts located at posterior of spermathecae.</p></tp:treatment-sec><tp:treatment-sec sec-type="distribution" id="SECID0EHYAE"><title>Distribution.</title><p>China: Guangdong Province (Fig. <xref ref-type="fig" rid="F7">7</xref>).</p></tp:treatment-sec><tp:treatment-sec><!--Section generated to contain objects referenced in tp:taxon-treatment.--><fig id="F7" position="float" orientation="portrait"><object-id xmlns:xlink="http://www.w3.org/1999/xlink" content-type="doi" xlink:type="simple">10.3897/zookeys.1183.113075.figure7</object-id><object-id xmlns:xlink="http://www.w3.org/1999/xlink" content-type="arpha" xlink:type="simple">AA42C669-FFB9-578A-82B6-CAC1F18DCBD6</object-id><label>Figure 7.</label><caption><p>Collection localities of the new <italic><tp:taxon-name><tp:taxon-name-part taxon-name-part-type="genus" reg="Grandilithus">Grandilithus</tp:taxon-name-part></tp:taxon-name></italic> species described in this paper.</p></caption><graphic xmlns:xlink="http://www.w3.org/1999/xlink" xlink:href="zookeys-1183-205_article-113075__-g007.jpg" position="float" orientation="portrait" xlink:type="simple" id="oo_932452.jpg"><uri content-type="original_file" xlink:type="simple">https://binary.pensoft.net/fig/932452</uri></graphic></fig></tp:treatment-sec><ref-list><ref id="B2"><mixed-citation xmlns:xlink="http://www.w3.org/1999/xlink" xlink:type="simple"><person-group><name name-style="western"><surname>Fu</surname><given-names>LN</given-names></name><name name-style="western"><surname>He</surname><given-names>JC</given-names></name><name name-style="western"><surname>Zhang</surname><given-names>F</given-names></name></person-group> (<year>2015</year>) <article-title>Species of the genus <italic><tp:taxon-name><tp:taxon-name-part taxon-name-part-type="genus">Otacilia</tp:taxon-name-part></tp:taxon-name></italic> from Hainan Island, China (<tp:taxon-name><tp:taxon-name-part taxon-name-part-type="order">Araneae</tp:taxon-name-part></tp:taxon-name>: <tp:taxon-name><tp:taxon-name-part taxon-name-part-type="family">Phrurolithidae</tp:taxon-name-part></tp:taxon-name>).</article-title><source>Zoological Systematics</source><volume>40</volume>: <fpage>436</fpage>–<lpage>450</lpage>.</mixed-citation></ref></ref-list></tp:taxon-treatment>
