# Supplementary material for: ﻿Three new species of Grandilithus Liu & Li, 2022 (Araneae, Phrurolithidae) from southern China
Source: Zookeys. 2023 Nov 7;1183:205–17. doi: 10.3897/zookeys.1183.113075 (PMC10646755; doi:10.3897/zookeys.1183.113075)
Supplement: XML Treatment for Grandilithus lanxi [file zookeys.1183.113075-treatment4.xml]

<!DOCTYPE tp:taxon-treatment
  PUBLIC "-//TaxonX//DTD Taxonomic Treatment Publishing DTD v0 20100105//EN" "tax-treatment-NSO.dtd">
<tp:taxon-treatment xmlns:tp="http://www.plazi.org/taxpub"><tp:treatment-meta><kwd-group><label>Taxon classification</label><kwd>
              <named-content content-type="kingdom">Animalia</named-content>
            </kwd><kwd>
              <named-content content-type="order">Araneae</named-content>
            </kwd><kwd>
              <named-content content-type="family">Phrurolithidae</named-content>
            </kwd></kwd-group><mixed-citation publication-type="journal"><person-group><name><surname>Xu</surname><given-names>Mengjiao</given-names></name><name><surname>Mu</surname><given-names>Yannan</given-names></name><name><surname>Zhang</surname><given-names>Chao</given-names></name><name><surname>Zhang</surname><given-names>Feng</given-names></name></person-group><article-title>﻿Three new species of <italic><tp:taxon-name><tp:taxon-name-part taxon-name-part-type="genus" reg="Grandilithus">Grandilithus</tp:taxon-name-part></tp:taxon-name></italic> Liu &amp; Li, 2022 (<tp:taxon-name><tp:taxon-name-part taxon-name-part-type="order">Araneae</tp:taxon-name-part></tp:taxon-name>, <tp:taxon-name><tp:taxon-name-part taxon-name-part-type="family">Phrurolithidae</tp:taxon-name-part></tp:taxon-name>) from southern China</article-title><source>Zookeys</source><day>07</day><month>11</month><year>2023</year><volume>1183</volume><fpage>205</fpage><lpage>217</lpage><pub-id pub-id-type="doi">10.3897/zookeys.1183.113075</pub-id></mixed-citation></tp:treatment-meta><tp:nomenclature><label>﻿</label><tp:taxon-name>
            <object-id xmlns:xlink="http://www.w3.org/1999/xlink" content-type="arpha" xlink:type="simple">26A0B53E-57A1-5076-9823-3296950CE297</object-id>
            <tp:taxon-name-part taxon-name-part-type="genus" reg="Grandilithus">Grandilithus</tp:taxon-name-part>
            <tp:taxon-name-part taxon-name-part-type="species" reg="lanxi">lanxi</tp:taxon-name-part>
            <object-id xmlns:xlink="http://www.w3.org/1999/xlink" content-type="zoobank" xlink:type="simple">https://zoobank.org/60B90CE6-543D-4BBD-8868-B2DC66F5354D</object-id>
          </tp:taxon-name><tp:taxon-status xmlns:xlink="http://www.w3.org/1999/xlink" xlink:type="simple">sp. nov.</tp:taxon-status><xref ref-type="fig" rid="F5">Figs 5</xref><xref ref-type="fig" rid="F6">, 6 Chinese name: 兰溪大斑蛛</xref></tp:nomenclature><tp:treatment-sec sec-type="type material" id="SECID0ED1AE"><title>Type material.</title><p><bold><italic>Holotype</italic></bold> ♂ (HBUARA#2021-68): China: Yangmingshan Park, Chongyi County, Ganzhou City, Jiangxi Province, Lanxi Valley (<named-content xmlns:xlink="http://www.w3.org/1999/xlink" content-type="dwc:verbatimCoordinates" xlink:type="simple"><named-content content-type="geo-json" specific-use="{&#34;type&#34;:&#34;Point&#34;,&#34;coordinates&#34;:[114.316500,25.653667]}" id="NCID0ER1AE" xlink:type="simple">25°39.22'N, 114°18.99'E</named-content></named-content>; 506 m a.s.l.), 28 May 2021, leg. Yannan Mu. <bold><italic>Paratype</italic>: 3</bold> ♀, with same data as holotype.</p></tp:treatment-sec><tp:treatment-sec sec-type="etymology" id="SECID0E11AE"><title>Etymology.</title><p>The specific epithet refers to the type locality.</p></tp:treatment-sec><tp:treatment-sec sec-type="diagnosis" id="SECID0E61AE"><title>Diagnosis.</title><p>This species resembles <italic><tp:taxon-name><tp:taxon-name-part taxon-name-part-type="genus" reg="Grandilithus">G.</tp:taxon-name-part><tp:taxon-name-part taxon-name-part-type="species" reg="fengshan">fengshan</tp:taxon-name-part></tp:taxon-name></italic> Liu &amp; Li, 2022 in having a similarly shaped embolus and tegular apophysis, but can be recognized by: 1) the long, distally sharp, nearly ensiform-shaped RTA (vs RTA short, tip curved, coracoid-shaped, cf. Fig. <xref ref-type="fig" rid="F6">6C, D</xref> with fig. 45D–F in <xref ref-type="bibr" rid="B6">Liu et al. 2022</xref>); 2) the narrow tegulum (thinner than cymbium) (vs tegulum wider than cymbium, cf. Fig. <xref ref-type="fig" rid="F6">6C, D</xref> with fig. 45D in <xref ref-type="bibr" rid="B6">Liu et al. 2022</xref>); 3) the wide median septum (vs narrower, cf. Fig. <xref ref-type="fig" rid="F6">6E, F</xref> with fig. 15D, E in <xref ref-type="bibr" rid="B9">Mu and Zhang 2023b</xref>), 4) the long, cylindrical glandular appendage (vs short, discoidal, cf. Fig. <xref ref-type="fig" rid="F6">6E, F</xref> with fig. 15D, E in <xref ref-type="bibr" rid="B9">Mu and Zhang 2023b</xref>); and 5) the large spermathecae, connecting tubes thick with broad base (vs connecting tubes thin without broad base, spermathecae small, cf. Fig. <xref ref-type="fig" rid="F6">6E, F</xref> with fig. 15D, E in <xref ref-type="bibr" rid="B9">Mu and Zhang 2023b</xref>).</p><fig id="F5" position="float" orientation="portrait"><object-id xmlns:xlink="http://www.w3.org/1999/xlink" content-type="doi" xlink:type="simple">10.3897/zookeys.1183.113075.figure5</object-id><object-id xmlns:xlink="http://www.w3.org/1999/xlink" content-type="arpha" xlink:type="simple">B88E0381-C375-5DF8-A789-B1C7C2C04CE9</object-id><label>Figure 5.</label><caption><p>Habitus of <italic><tp:taxon-name><tp:taxon-name-part taxon-name-part-type="genus" reg="Grandilithus">Grandilithus</tp:taxon-name-part><tp:taxon-name-part taxon-name-part-type="species" reg="lanxi">lanxi</tp:taxon-name-part></tp:taxon-name></italic> sp. nov. <bold>A</bold> male holotype, dorsal view <bold>B</bold> same, ventral view <bold>C</bold> female paratype, dorsal view <bold>D</bold> same, ventral view.</p></caption><graphic xmlns:xlink="http://www.w3.org/1999/xlink" xlink:href="zookeys-1183-205_article-113075__-g005.jpg" position="float" orientation="portrait" xlink:type="simple" id="oo_932450.jpg"><uri content-type="original_file" xlink:type="simple">https://binary.pensoft.net/fig/932450</uri></graphic></fig><fig id="F6" position="float" orientation="portrait"><object-id xmlns:xlink="http://www.w3.org/1999/xlink" content-type="doi" xlink:type="simple">10.3897/zookeys.1183.113075.figure6</object-id><object-id xmlns:xlink="http://www.w3.org/1999/xlink" content-type="arpha" xlink:type="simple">46DCF5B9-F51B-5F09-8411-8BEFAB053E06</object-id><label>Figure 6.</label><caption><p>Copulatory organs of <italic><tp:taxon-name><tp:taxon-name-part taxon-name-part-type="genus" reg="Grandilithus">Grandilithus</tp:taxon-name-part><tp:taxon-name-part taxon-name-part-type="species" reg="lanxi">lanxi</tp:taxon-name-part></tp:taxon-name></italic> sp. nov. <bold>A</bold> male left palp, prolateral view <bold>B</bold> same, retrolateral view <bold>C</bold> same, ventral view <bold>D</bold> same, dorsal view <bold>E</bold> epigyne, ventral view <bold>F</bold> same, dorsal view. Abbreviations: B—bursa; CD—copulatory duct; CO—copulatory opening; CT—connecting tube; E—embolus; FA—femoral apophysis; FD—fertilization duct; GA—glandular appendage; MS—median septum; RTA—retrolateral tibial apophysis; S—spermatheca; SD—sperm duct; TA—tegular apophysis; Tu—tubercle.</p></caption><graphic xmlns:xlink="http://www.w3.org/1999/xlink" xlink:href="zookeys-1183-205_article-113075__-g006.jpg" position="float" orientation="portrait" xlink:type="simple" id="oo_932451.jpg"><uri content-type="original_file" xlink:type="simple">https://binary.pensoft.net/fig/932451</uri></graphic></fig></tp:treatment-sec><tp:treatment-sec sec-type="description" id="SECID0E35AE"><title>Description.</title><p><bold>Male (holotype)</bold>: total length 3.68, carapace 1.70 long, 1.44 wide; abdomen 1.98 long, 1.12 wide. Eye sizes and interdistances: <abbrev xmlns:xlink="http://www.w3.org/1999/xlink" xlink:title="anterior median eye" id="ABBRID0EE6AE" xlink:type="simple">AME</abbrev> 0.12, <abbrev xmlns:xlink="http://www.w3.org/1999/xlink" xlink:title="anterior lateral eye" id="ABBRID0EI6AE" xlink:type="simple">ALE</abbrev> 0.10, <abbrev xmlns:xlink="http://www.w3.org/1999/xlink" xlink:title="posterior median eye" id="ABBRID0EM6AE" xlink:type="simple">PME</abbrev> 0.08, <abbrev xmlns:xlink="http://www.w3.org/1999/xlink" xlink:title="posterior lateral eye" id="ABBRID0EQ6AE" xlink:type="simple">PLE</abbrev> 0.09; <abbrev xmlns:xlink="http://www.w3.org/1999/xlink" xlink:title="anterior median eye" id="ABBRID0EU6AE" xlink:type="simple">AME</abbrev>–<abbrev xmlns:xlink="http://www.w3.org/1999/xlink" xlink:title="anterior median eye" id="ABBRID0EY6AE" xlink:type="simple">AME</abbrev> 0.05, <abbrev xmlns:xlink="http://www.w3.org/1999/xlink" xlink:title="anterior median eye" id="ABBRID0E36AE" xlink:type="simple">AME</abbrev>–<abbrev xmlns:xlink="http://www.w3.org/1999/xlink" xlink:title="anterior lateral eye" id="ABBRID0EBAAG" xlink:type="simple">ALE</abbrev> 0.01, <abbrev xmlns:xlink="http://www.w3.org/1999/xlink" xlink:title="anterior lateral eye" id="ABBRID0EFAAG" xlink:type="simple">ALE</abbrev>–<abbrev xmlns:xlink="http://www.w3.org/1999/xlink" xlink:title="anterior lateral eye" id="ABBRID0EJAAG" xlink:type="simple">ALE</abbrev> 0.29, <abbrev xmlns:xlink="http://www.w3.org/1999/xlink" xlink:title="posterior median eye" id="ABBRID0ENAAG" xlink:type="simple">PME</abbrev>–<abbrev xmlns:xlink="http://www.w3.org/1999/xlink" xlink:title="posterior median eye" id="ABBRID0ERAAG" xlink:type="simple">PME</abbrev> 0.11, <abbrev xmlns:xlink="http://www.w3.org/1999/xlink" xlink:title="posterior median eye" id="ABBRID0EVAAG" xlink:type="simple">PME</abbrev>–<abbrev xmlns:xlink="http://www.w3.org/1999/xlink" xlink:title="posterior lateral eye" id="ABBRID0EZAAG" xlink:type="simple">PLE</abbrev> 0.06, <abbrev xmlns:xlink="http://www.w3.org/1999/xlink" xlink:title="posterior lateral eye" id="ABBRID0E4AAG" xlink:type="simple">PLE</abbrev>–<abbrev xmlns:xlink="http://www.w3.org/1999/xlink" xlink:title="posterior lateral eye" id="ABBRID0EBBAG" xlink:type="simple">PLE</abbrev> 0.38, <abbrev xmlns:xlink="http://www.w3.org/1999/xlink" xlink:title="anterior lateral eye" id="ABBRID0EFBAG" xlink:type="simple">ALE</abbrev>–<abbrev xmlns:xlink="http://www.w3.org/1999/xlink" xlink:title="posterior lateral eye" id="ABBRID0EJBAG" xlink:type="simple">PLE</abbrev> 0.08. <abbrev xmlns:xlink="http://www.w3.org/1999/xlink" xlink:title="eye area width" id="ABBRID0ENBAG" xlink:type="simple">EAW</abbrev> 0.53, <abbrev xmlns:xlink="http://www.w3.org/1999/xlink" xlink:title="cephalic region width" id="ABBRID0ERBAG" xlink:type="simple">CRW</abbrev> 0.69, <abbrev xmlns:xlink="http://www.w3.org/1999/xlink" xlink:title="eye area width" id="ABBRID0EVBAG" xlink:type="simple">EAW</abbrev>/<abbrev xmlns:xlink="http://www.w3.org/1999/xlink" xlink:title="cephalic region width" id="ABBRID0EZBAG" xlink:type="simple">CRW</abbrev> 0.77, <abbrev xmlns:xlink="http://www.w3.org/1999/xlink" xlink:title="cephalic region width" id="ABBRID0E4BAG" xlink:type="simple">CRW</abbrev>/<abbrev xmlns:xlink="http://www.w3.org/1999/xlink" xlink:title="carapace width" id="ABBRID0EBCAG" xlink:type="simple">CW</abbrev> 0.48. <abbrev xmlns:xlink="http://www.w3.org/1999/xlink" xlink:title="median ocular area" id="ABBRID0EFCAG" xlink:type="simple">MOA</abbrev> 0.29 long, anterior width 0.28, posterior width 0.28. <abbrev xmlns:xlink="http://www.w3.org/1999/xlink" xlink:title="clypeal height" id="ABBRID0EJCAG" xlink:type="simple">CH</abbrev> 0.13. <abbrev xmlns:xlink="http://www.w3.org/1999/xlink" xlink:title="clypeal height" id="ABBRID0ENCAG" xlink:type="simple">CH</abbrev>/<abbrev xmlns:xlink="http://www.w3.org/1999/xlink" xlink:title="anterior median eye" id="ABBRID0ERCAG" xlink:type="simple">AME</abbrev> 1.08. Labium 0.20 long, 0.25 wide. Sternum 0.96 long, 0.83 wide. Leg measurements: I 8.73 (2.20, 0.63, 2.46, 1.96, 1.48), II 6.79 (1.66, 0.56, 1.84, 1.55, 1.18), III 5.72 (1.44, 0.53, 1.22, 1.60, 0.93), IV 8.86 (2.36, 0.60, 2.04, 2.56, 1.30), leg pattern: 4123. Spination: femur I–IV d 1, femur I <abbrev xmlns:xlink="http://www.w3.org/1999/xlink" xlink:title="prolateral" id="ABBRID0EVCAG" xlink:type="simple">pl</abbrev> 5, tibia I <abbrev xmlns:xlink="http://www.w3.org/1999/xlink" xlink:title="proventral" id="ABBRID0EZCAG" xlink:type="simple">pv</abbrev> 8 <abbrev xmlns:xlink="http://www.w3.org/1999/xlink" xlink:title="retroventral" id="ABBRID0E4CAG" xlink:type="simple">rv</abbrev> 9, tibia II <abbrev xmlns:xlink="http://www.w3.org/1999/xlink" xlink:title="proventral" id="ABBRID0EBDAG" xlink:type="simple">pv</abbrev> 8 <abbrev xmlns:xlink="http://www.w3.org/1999/xlink" xlink:title="retroventral" id="ABBRID0EFDAG" xlink:type="simple">rv</abbrev> 7, metatarsus I <abbrev xmlns:xlink="http://www.w3.org/1999/xlink" xlink:title="proventral" id="ABBRID0EJDAG" xlink:type="simple">pv</abbrev> 4 <abbrev xmlns:xlink="http://www.w3.org/1999/xlink" xlink:title="retroventral" id="ABBRID0ENDAG" xlink:type="simple">rv</abbrev> 4, metatarsus II <abbrev xmlns:xlink="http://www.w3.org/1999/xlink" xlink:title="proventral" id="ABBRID0ERDAG" xlink:type="simple">pv</abbrev> 4 <abbrev xmlns:xlink="http://www.w3.org/1999/xlink" xlink:title="retroventral" id="ABBRID0EVDAG" xlink:type="simple">rv</abbrev> 2.</p><p><bold><italic>Coloration</italic>.</bold> Carapace yellow-brown, with several patches resembling flowing droplets beside fovea. Abdomen black-gray, with a yellow-brown dorsal scutum longer than 1/2 abdomen length. A small, irregular, slightly sclerotized area in front of the spinnerets with black setae. Leg yellow-brown.</p><p><bold><italic>Palp</italic></bold> as in Fig. <xref ref-type="fig" rid="F6">6A–D</xref>. Femoral apophysis protruding. Tubercle distinct. Retrolateral tibial apophysis long, curved, with wide base and sword-like tip. Tegulum oval, slightly thinner than cymbium; tegular apophysis nearly triangular. Sperm duct distinct, tapering from retrolateral of tegulum to base of embolus. Embolus curved, tip blunt.</p><p><bold>Female (paratype)</bold>: total length 4.93, carapace 2.07 long, 1.75 wide; abdomen 2.86 long, 1.95 wide. Eye sizes and interdistances: <abbrev xmlns:xlink="http://www.w3.org/1999/xlink" xlink:title="anterior median eye" id="ABBRID0EPEAG" xlink:type="simple">AME</abbrev> 0.14, <abbrev xmlns:xlink="http://www.w3.org/1999/xlink" xlink:title="anterior lateral eye" id="ABBRID0ETEAG" xlink:type="simple">ALE</abbrev> 0.12, <abbrev xmlns:xlink="http://www.w3.org/1999/xlink" xlink:title="posterior median eye" id="ABBRID0EXEAG" xlink:type="simple">PME</abbrev> 0.09, <abbrev xmlns:xlink="http://www.w3.org/1999/xlink" xlink:title="posterior lateral eye" id="ABBRID0E2EAG" xlink:type="simple">PLE</abbrev> 0.10; <abbrev xmlns:xlink="http://www.w3.org/1999/xlink" xlink:title="anterior median eye" id="ABBRID0E6EAG" xlink:type="simple">AME</abbrev>–<abbrev xmlns:xlink="http://www.w3.org/1999/xlink" xlink:title="anterior median eye" id="ABBRID0EDFAG" xlink:type="simple">AME</abbrev> 0.07, <abbrev xmlns:xlink="http://www.w3.org/1999/xlink" xlink:title="anterior median eye" id="ABBRID0EHFAG" xlink:type="simple">AME</abbrev>–<abbrev xmlns:xlink="http://www.w3.org/1999/xlink" xlink:title="anterior lateral eye" id="ABBRID0ELFAG" xlink:type="simple">ALE</abbrev> 0.01, <abbrev xmlns:xlink="http://www.w3.org/1999/xlink" xlink:title="anterior lateral eye" id="ABBRID0EPFAG" xlink:type="simple">ALE</abbrev>–<abbrev xmlns:xlink="http://www.w3.org/1999/xlink" xlink:title="anterior lateral eye" id="ABBRID0ETFAG" xlink:type="simple">ALE</abbrev> 0.35, <abbrev xmlns:xlink="http://www.w3.org/1999/xlink" xlink:title="posterior median eye" id="ABBRID0EXFAG" xlink:type="simple">PME</abbrev>–<abbrev xmlns:xlink="http://www.w3.org/1999/xlink" xlink:title="posterior median eye" id="ABBRID0E2FAG" xlink:type="simple">PME</abbrev> 0.13, <abbrev xmlns:xlink="http://www.w3.org/1999/xlink" xlink:title="posterior median eye" id="ABBRID0E6FAG" xlink:type="simple">PME</abbrev>–<abbrev xmlns:xlink="http://www.w3.org/1999/xlink" xlink:title="posterior lateral eye" id="ABBRID0EDGAG" xlink:type="simple">PLE</abbrev> 0.09, <abbrev xmlns:xlink="http://www.w3.org/1999/xlink" xlink:title="posterior lateral eye" id="ABBRID0EHGAG" xlink:type="simple">PLE</abbrev>–<abbrev xmlns:xlink="http://www.w3.org/1999/xlink" xlink:title="posterior lateral eye" id="ABBRID0ELGAG" xlink:type="simple">PLE</abbrev> 0.48, <abbrev xmlns:xlink="http://www.w3.org/1999/xlink" xlink:title="anterior lateral eye" id="ABBRID0EPGAG" xlink:type="simple">ALE</abbrev>–<abbrev xmlns:xlink="http://www.w3.org/1999/xlink" xlink:title="posterior lateral eye" id="ABBRID0ETGAG" xlink:type="simple">PLE</abbrev> 0.09. <abbrev xmlns:xlink="http://www.w3.org/1999/xlink" xlink:title="eye area width" id="ABBRID0EXGAG" xlink:type="simple">EAW</abbrev> 0.64, <abbrev xmlns:xlink="http://www.w3.org/1999/xlink" xlink:title="cephalic region width" id="ABBRID0E2GAG" xlink:type="simple">CRW</abbrev> 0.88, <abbrev xmlns:xlink="http://www.w3.org/1999/xlink" xlink:title="eye area width" id="ABBRID0E6GAG" xlink:type="simple">EAW</abbrev>/<abbrev xmlns:xlink="http://www.w3.org/1999/xlink" xlink:title="cephalic region width" id="ABBRID0EDHAG" xlink:type="simple">CRW</abbrev> 0.73, <abbrev xmlns:xlink="http://www.w3.org/1999/xlink" xlink:title="cephalic region width" id="ABBRID0EHHAG" xlink:type="simple">CRW</abbrev>/<abbrev xmlns:xlink="http://www.w3.org/1999/xlink" xlink:title="carapace width" id="ABBRID0ELHAG" xlink:type="simple">CW</abbrev> 0.50. <abbrev xmlns:xlink="http://www.w3.org/1999/xlink" xlink:title="median ocular area" id="ABBRID0EPHAG" xlink:type="simple">MOA</abbrev> 0.32 long, anterior width 0.32, posterior width 0.30. <abbrev xmlns:xlink="http://www.w3.org/1999/xlink" xlink:title="clypeal height" id="ABBRID0ETHAG" xlink:type="simple">CH</abbrev> 0.15, <abbrev xmlns:xlink="http://www.w3.org/1999/xlink" xlink:title="clypeal height" id="ABBRID0EXHAG" xlink:type="simple">CH</abbrev>/<abbrev xmlns:xlink="http://www.w3.org/1999/xlink" xlink:title="anterior median eye" id="ABBRID0E2HAG" xlink:type="simple">AME</abbrev> 1.07. Labium 0.23 long, 0.32 wide. Sternum 1.25 long, 0.92 wide. Leg measurements: I 9.54 (2.36, 0.76, 2.90, 2.20, 1.32), II 7.68 (1.96, 0.61, 2.17, 1.74, 1.20), III 6.18 (1.65, 0.56, 1.37, 1.67, 0.93), IV 9.63 (2.69, 0.67, 2.21, 2.86, 1.20), leg pattern: 4123. Spination: femur I d 1 <abbrev xmlns:xlink="http://www.w3.org/1999/xlink" xlink:title="prolateral" id="ABBRID0E6HAG" xlink:type="simple">pl</abbrev> 6, femur II d 2 <abbrev xmlns:xlink="http://www.w3.org/1999/xlink" xlink:title="prolateral" id="ABBRID0EDIAG" xlink:type="simple">pl</abbrev> 4, femur III–IV d 1, tibia I <abbrev xmlns:xlink="http://www.w3.org/1999/xlink" xlink:title="proventral" id="ABBRID0EHIAG" xlink:type="simple">pv</abbrev> 10 <abbrev xmlns:xlink="http://www.w3.org/1999/xlink" xlink:title="retroventral" id="ABBRID0ELIAG" xlink:type="simple">rv</abbrev> 10, tibia II <abbrev xmlns:xlink="http://www.w3.org/1999/xlink" xlink:title="proventral" id="ABBRID0EPIAG" xlink:type="simple">pv</abbrev> 9 <abbrev xmlns:xlink="http://www.w3.org/1999/xlink" xlink:title="retroventral" id="ABBRID0ETIAG" xlink:type="simple">rv</abbrev> 8, metatarsus I <abbrev xmlns:xlink="http://www.w3.org/1999/xlink" xlink:title="proventral" id="ABBRID0EXIAG" xlink:type="simple">pv</abbrev> 4 <abbrev xmlns:xlink="http://www.w3.org/1999/xlink" xlink:title="retroventral" id="ABBRID0E2IAG" xlink:type="simple">rv</abbrev> 4, metatarsus II <abbrev xmlns:xlink="http://www.w3.org/1999/xlink" xlink:title="proventral" id="ABBRID0E6IAG" xlink:type="simple">pv</abbrev> 5 <abbrev xmlns:xlink="http://www.w3.org/1999/xlink" xlink:title="retroventral" id="ABBRID0EDJAG" xlink:type="simple">rv</abbrev> 4.</p><p><bold><italic>Coloration</italic>.</bold> Carapace slightly darker than male, with several patches resembling flowing droplets beside fovea. Abdomen black. A small, irregular, slightly sclerotized area in front of the spinnerets with black setae. Leg yellow-brown.</p><p><bold><italic>Epigyne</italic></bold> as in Fig. <xref ref-type="fig" rid="F6">6E, F</xref>. Epigynal plate slightly sclerotized. Median septum wide, inverted goblet-shaped. Copulatory openings small, separated by median septum. Copulatory ducts thick. Glandular appendages thick, short-cylindrical. Connecting tubes thinner than copulatory ducts, base broad. Bursa nearly reniform, the right one slightly larger than left in dorsal view. Spermathecae oval, slanted, separated from each other. Fertilization ducts located at posterior of spermathecae.</p></tp:treatment-sec><tp:treatment-sec sec-type="distribution" id="SECID0EZJAG"><title>Distribution.</title><p>China: Jiangxi Province (Fig. <xref ref-type="fig" rid="F7">7</xref>).</p><fig id="F7" position="float" orientation="portrait"><object-id xmlns:xlink="http://www.w3.org/1999/xlink" content-type="doi" xlink:type="simple">10.3897/zookeys.1183.113075.figure7</object-id><object-id xmlns:xlink="http://www.w3.org/1999/xlink" content-type="arpha" xlink:type="simple">AA42C669-FFB9-578A-82B6-CAC1F18DCBD6</object-id><label>Figure 7.</label><caption><p>Collection localities of the new <italic><tp:taxon-name><tp:taxon-name-part taxon-name-part-type="genus" reg="Grandilithus">Grandilithus</tp:taxon-name-part></tp:taxon-name></italic> species described in this paper.</p></caption><graphic xmlns:xlink="http://www.w3.org/1999/xlink" xlink:href="zookeys-1183-205_article-113075__-g007.jpg" position="float" orientation="portrait" xlink:type="simple" id="oo_932452.jpg"><uri content-type="original_file" xlink:type="simple">https://binary.pensoft.net/fig/932452</uri></graphic></fig></tp:treatment-sec><ref-list><ref id="B6"><mixed-citation xmlns:xlink="http://www.w3.org/1999/xlink" xlink:type="simple"><person-group><name name-style="western"><surname>Liu</surname><given-names>KK</given-names></name><name name-style="western"><surname>Li</surname><given-names>SQ</given-names></name><name name-style="western"><surname>Zhang</surname><given-names>XQ</given-names></name><name name-style="western"><surname>Ying</surname><given-names>YH</given-names></name><name name-style="western"><surname>Meng</surname><given-names>ZY</given-names></name><name name-style="western"><surname>Fei</surname><given-names>MH</given-names></name><name name-style="western"><surname>Li</surname><given-names>WH</given-names></name><name name-style="western"><surname>Xiao</surname><given-names>YH</given-names></name><name name-style="western"><surname>Xu</surname><given-names>X</given-names></name></person-group> (<year>2022</year>) <article-title>Unknown species from China: The case of phrurolithid spiders (<tp:taxon-name><tp:taxon-name-part taxon-name-part-type="order">Araneae</tp:taxon-name-part></tp:taxon-name>, <tp:taxon-name><tp:taxon-name-part taxon-name-part-type="family">Phrurolithidae</tp:taxon-name-part></tp:taxon-name>).</article-title><source>Zoological Research</source><volume>43</volume>(<issue>3</issue>): <fpage>352</fpage>–<lpage>355</lpage>. <ext-link xlink:href="10.24272/j.issn.2095-8137.2022.055" ext-link-type="doi" xlink:type="simple">https://doi.org/10.24272/j.issn.2095-8137.2022.055</ext-link></mixed-citation></ref><ref id="B9"><mixed-citation xmlns:xlink="http://www.w3.org/1999/xlink" xlink:type="simple"><person-group><name name-style="western"><surname>Mu</surname><given-names>Y</given-names></name><name name-style="western"><surname>Zhang</surname><given-names>F</given-names></name></person-group> (<year>2023b</year>) <article-title>Further additions to the guardstone spider fauna from China (<tp:taxon-name><tp:taxon-name-part taxon-name-part-type="order">Araneae</tp:taxon-name-part></tp:taxon-name>: <tp:taxon-name><tp:taxon-name-part taxon-name-part-type="family">Phrurolithidae</tp:taxon-name-part></tp:taxon-name>).</article-title><source>Zootaxa</source><volume>5338</volume>(<issue>1</issue>): <fpage>1</fpage>–<lpage>104</lpage>. <ext-link xlink:href="10.11646/zootaxa.5338.1.1" ext-link-type="doi" xlink:type="simple">https://doi.org/10.11646/zootaxa.5338.1.1</ext-link></mixed-citation></ref></ref-list></tp:taxon-treatment>
